# Supplementary material for: Skin microbiota secretomes modulate cutaneous innate immunity against Borrelia burgdorferi s.s
Source: Sci Rep. 2023 Sep 29;13:16393. doi: 10.1038/s41598-023-43566-0 (PMC10541882; doi:10.1038/s41598-023-43566-0)
Supplement: Supplementary file 1 — Supplementary Information 1. [file 41598_2023_43566_MOESM1_ESM.xlsx]

## Sheet: ELISA IL8 SE
Control	IL-1β	Bor (1 : 50)	SSe 1 μg/mL	SSe 10 μg/mL	SSe 15 μg/mL	SSe 1 μg/mL + B	SSe 10 μg/mL + B	SSe 15 μg/mL + B
-8.63186	1177.6	5.1512	-30.7198	24.1655	57.9726	183.055	280.79	280.79
22.7234	1144.43	21.1934	45.4468	-8.98579	153.325	272.428	202.171	184.947
-0.98525	1096.54	28.6556	18.2383	-3.38206	24.161	227.658	255.91	233.642
34.5868	1358.77	-13.1439	-11.7621	21.1934	155.149	221.713	131.794	146.1
-3.79562	1409.02	33.1839	-30.7198	25.6579	59.5584	190.65	173.656	268.273
12.0828	1398.81	0.865417	-26.7277	46.9988	140.677	229.648	276.601	245.724
7.65015	1818.67	-14.5214	31.6702	-15.8947	126.477	249.786	225.672	104
4.01483	978.082	46.9988	9.47528	3.71835	173.622	257.96	219.739	204.106
-7.94735	1738.8	-17.2637	34.7019	21.1934	65.9441	217.77	177.403	291.337

## Sheet: ELISA IL8 CA
Control	IL-1β	Bor (1 : 50)	SCa 1 μg/mL	SCa 10 μg/mL	SCa 15 μg/mL	SCa 1 μg/mL + B	SCa 10 μg/mL + B	SCa 15 μg/mL + B
30.8643	1177.6	27.0545	27.0545	32.8551	31.1921	32.8551	26.7473	24.0544
22.8989	1144.43	27.6735	22.8989	28.6107	29.5689	28.6141	30.8643	34.5578
29.8904	1096.54	25.5346	23.1854	27.3751	27.9855	32.1851	28.299	27.6735
25.8354	1358.77	30.5381	26.4417	26.1651	30.5381	28.9308	25.8354	25.2354
30.8643	1409.02	28.9308	25.5346	24.3983	35.25	24.6417	24.9377	33.1924
30.2135	1398.81	26.7473	30.8643	33.4729	27.6735	29.5689	24.0544	29.5689
24.0544	1818.67	27.0545	24.6417	34.1485	32.5193	23.4735	29.5689	23.7632
28.299	978.082	27.9855	28.299	31.4847	25.8354	26.4417	32.8551	25.5346
26.4417	1738.8	30.8643	25.8354	22.6892	26.7473	26.1378	24.6417	31.1921

## Sheet: ELISA IL8 CS
Control	IL-1β	Bor (1 : 50)	SCs 1 μg/mL	SCs 10 μg/mL	SCs 15 μg/mL	SCs 1 μg/mL + B	SCs 10 μg/mL + B	SCs 15 μg/mL + B
24.7348	1177.6	13.4648	13.4648	3.94517	9.75157	385.656	352.444	264.755
12.9948	1144.43	23.2148	9.75157	18.7447	6.59003	355.94	244.5	288.873
26.7848	1096.54	26.2698	6.59003	22.7114	23.2148	330.652	397.835	325.017
12.9948	1358.77	7.48499	20.7147	15.8398	20.2197	340.899	396.609	342.046
15.3614	1409.02	24.7348	19.2347	17.2847	16.8014	307.266	237.569	197.695
12.0598	1398.81	19.2347	7.48499	26.7848	26.7848	316.088	279.33	377.231
7.03668	1818.67	10.2099	18.2564	22.2098	21.2114	307.266	343.195	364.156
15.3614	978.082	15.3614	8.83994	25.7565	20.7147	233.644	312.767	249.501
3.94517	1738.8	10.6699	10.6699	15.3614	3.94517	331.784	389.292	221.075

## Sheet: qRTPCR IL8 log SE
Control	IL-1β	Bor (1 : 50)	SSe 1 μg/mL	SSe 10 μg/mL	SSe 15 μg/mL	SSe 1 μg/mL + Bor	SSe 10 μg/mL + Bor	SSe 15 μg/mL + Bor
0	0.860556	0.0253482	-0.340562	-0.0216877	0.0825791	0.312647	0.308525	0.366681
0	0.880936	0.0347939	-0.323977	-0.0529265	0.0653816	0.299636	0.308084	0.228577
0	1.12525	0.0687818	-0.35594	-0.0911811	-0.0442951	0.321057	0.279983	0.289108
0	1.03958	-0.00861618	-0.136124	-0.171322	0.255557	0.32067	0.255557	0.15136
0	1.0381	0.0901294	-0.204759	-0.250523	0.153538	0.433285	0.153538	0.00779854
0	1.02946	0.00673768	-0.20229	-0.267621	0.169944	0.312542	0.169944	0.33848
0	0.702486	-0.0944273	-0.391164	0.220657	0.174219	0.151003	0.174219	0.210041
0	0.592218	-0.00458245	-0.411814	0.20401	0.202997	0.199853	0.202997	0.188186
0	1.26919	-0.0683233	-0.465578	0.230771	0.0664199	0.120164	0.0664199	0.21254

## Sheet: qRTPCR IL8 log CA
Control	IL-1β	Bor (1 : 50)	SCa 1 μg/mL	SCa 10 μg/mL	SCa 1 μg/mL	SCa 1 μg/mL + Bor	SCa 10 μg/mL + Bor	SCa 15 μg/mL + Bor
0	0.860556	0.0253482	-0.0165816	-0.201732	-0.152082	0.00169648	0.0791858	-0.172098
0	0.880936	0.0347939	0.0141519	-0.282713	-0.0840718	0.03195	0.0501345	-0.195046
0	1.12525	0.0687818	0.0264897	-0.217533	-0.170983	-0.00716065	-0.0320532	-0.25002
0	1.03958	-0.00861618	-0.150291	-0.0718579	-0.136349	0.0703022	0.11274	-0.0245471
0	1.0381	0.0901294	-0.118177	-0.00529681	-0.117631	0.117486	0.129323	-0.210917
0	1.02946	0.00673768	-0.104398	0.0505555	-0.195284	0.115065	0.0677632	-0.153974
0	0.702486	-0.0944273	0.0772133	-0.0956728	-0.0887876	-0.238306	-0.290189	-0.14409
0	0.592218	-0.00458245	0.0226144	0.021243	-0.0596164	-0.216408	-0.249085	-0.129095
0	1.26919	-0.0683233	0.0338308	-0.0968866	-0.222087	-0.237307	-0.280013	-0.0630327

## Sheet: qRTPCR IL8 log CS
Control	IL-1β	Bor (1 : 50)	SCs 1 μg/mL	SCs 10 μg/mL	SCs 15 μg/mL	SCs 1 μg/mL + Bor	SCs 10 μg/mL + Bor	SCs 15 μg/mL + Bor
0	0.860556	0.0253482	-0.59675	-0.232355	-0.31715	0.345123	0.459371	0.288256
0	0.880936	0.0347939	-0.717583	-0.400242	-0.439186	0.35164	0.298586	0.126546
0	1.12525	0.0687818	-0.600236	-0.39043	-0.524877	0.415154	0.314664	0.164718
0	1.03958	-0.00861618	-0.343084	-0.108527	-0.075902	0.08104	0.256602	0.297939
0	1.0381	0.0901294	-0.296168	-0.07442	-0.0275564	0.258509	0.376407	0.291421
0	1.02946	0.00673768	-0.315256	-0.0266164	-0.170975	0.100516	0.213178	0.25903
0	0.702486	-0.0944273	-0.462933	-0.145279	-0.0716552	0.489731	0.516477	0.46377
0	0.592218	-0.00458245	-0.47109	-0.188016	-0.170432	0.515995	0.529366	0.391986
0	1.26919	-0.0683233	-0.49061	-0.206983	-0.158293	0.530678	0.493764	0.351885

## Sheet: qRTPCR CXCL1 SE
Control	IL-1β	Bor (1 : 50)	SSe 1 μg/mL	SSe 10 μg/mL	SSe 15 μg/mL	SSe 1 μg/mL + Bor	SSe10 μg/mL + Bor	SSe 15 μg/mL + Bor
0	0.159071	-0.126356	-0.190732	-0.163797	0.05665	0.0404665	-0.233457	-0.366562
0	0.037726	-0.0719156	-0.185803	-0.157513	0.00507183	0.0110191	-0.161473	-0.373884
0	0.371418	-0.120155	-0.188709	-0.159431	0.0413254	0.0028963	-0.151096	-0.450669
0	0.431955	0.0588223	-0.0925758	-0.291105	-0.134449	0.168208	-0.0916854	-0.0414732
0	0.553511	0.101615	-0.0739119	-0.218617	-0.082702	-0.104917	-0.0794866	0.0374659
0	0.573258	0.0803272	-0.0129534	-0.220363	0.132023	-0.122166	-0.0506593	0.01571
0	0.0850621	0.417606	-0.510058	-0.312087	-0.0582068	0.12939	-0.00380674	0.162309
0	0.100324	0.391229	-0.436757	-0.236482	-0.127305	0.108528	-0.0575616	0.0175656
0	0.00056291	0.320542	-0.324323	-0.265532	-0.103686	-0.243346	-0.00184796	-0.00406081

## Sheet: qRTPCR CXCL1 CA
Control	IL-1β	Bor (1 : 50)	SCa 1 μg/mL	SCa 10 μg/mL	SCa 15 μg/mL	SCa 1 μg/mL + Bor	SCa 10 μg/mL + Bor	SCa 15 μg/mL + Bor
0	0.159071	-0.126356	-0.144786	0.0468453	-0.289126	0.310373	-0.273067	-0.294211
0	0.037726	-0.0719156	-0.151423	0.105031	-0.349259	0.333151	-0.208352	-0.404797
0	0.371418	-0.120155	-0.174999	0.0847876	-0.299318	0.318965	-0.19897	-0.284383
0	0.431955	0.0588223	0.0160785	-0.0545995	-0.0854167	0.23551	-0.18477	-0.204762
0	0.553511	0.101615	-0.0496892	-0.0625419	-0.165769	0.19078	-0.162273	-0.267244
0	0.573258	0.0803272	-0.0233951	-0.0177855	-0.151506	0.21698	-0.186342	-0.220649
0	0.0850621	0.417606	0.00685596	-0.0156256	-0.0960376	0.34463	-0.196197	-0.179913
0	0.100324	0.391229	0.045091	0.0465052	-0.124679	0.250998	-0.173592	-0.270816
0	0.00056291	0.320542	0.0335847	0.0372841	-0.0719553	0.315713	-0.177115	-0.229569

## Sheet: qRTPCR CXCL1 CS
Control	IL-1β	Bor (1 : 50)	SCs 1 μg/mL	SCs 10 μg/mL	SCs 15 μg/mL	SCs 1 μg/mL + Bor	SCs 10 μg/mL + Bor	SCs 15 μg/mL + Bor
0	0.159071	-0.126356	-0.789686	-0.486065	-0.577057	-0.0418577	-0.131012	-0.271853
0	0.037726	-0.0719156	-0.880991	-0.531288	-0.57069	-0.0462128	-0.162365	-0.365543
0	0.371418	-0.120155	-0.734431	-0.526245	-0.591344	0.0656382	-0.130666	-0.213013
0	0.431955	0.0588223	-0.73596	-0.393756	-0.4766	-0.242441	-0.17333	-0.155888
0	0.553511	0.101615	-0.711188	-0.346886	-0.533645	-0.109435	-0.0948707	-0.112471
0	0.573258	0.0803272	-0.572316	-0.271779	-0.490206	-0.103388	-0.13573	-0.178626
0	0.0850621	0.417606	-0.439638	-0.487927	-0.358359	-0.0878372	-0.0840054	-0.063195
0	0.100324	0.391229	-0.492972	-0.600443	-0.364635	-0.0544854	-0.170231	-0.103368
0	0.00056291	0.320542	-0.486208	-0.51486	-0.323594	-0.0783938	-0.0712708	-0.096305

## Sheet: qRTPCR hBD2 log SE
Control	IL-1β	Bor (1 : 50)	SSe 1 μg/mL	SSe 10 μg/mL	SSe 15 μg/mL	SSe 1 μg/mL + Bor	SSe 10 μg/mL + Bor	SSe 15 μg/mL + Bor
0	1.87417	1.15253	0.153606	0.286038	0.517341	0.805825	0.783893	1.1377
0	2.27899	1.18	0.2055	0.415847	0.634822	0.842138	0.801054	1.16236
0	2.26933	1.12987	0.203484	0.292922	0.567367	0.814957	0.801322	1.03349
0	2.10012	0.984051	0.0879301	0.412264	0.755795	1.30716	1.10335	1.10581
0	2.08874	1.08548	0.0434676	0.472981	0.781082	1.23979	1.11382	1.08799
0	2.23579	1.2277	0.0354646	0.339685	0.646762	1.31938	1.13441	1.1109
0	2.28408	1.05437	0.0400098	0.318383	0.552299	1.50098	1.30263	1.28139
0	1.79	0.929659	0.113833	0.283795	1.04424	1.51635	1.28755	1.12345
0	1.79957	0.836964	0.0948982	0.138036	0.889964	1.51944	1.34783	1.30724

[truncated: 2 more sheets: qRTPCR hbD2 CA, qRTPCR hBD2 CS]
