# Supplementary material for: Skin microbiota secretomes modulate cutaneous innate immunity against Borrelia burgdorferi s.s
Source: Sci Rep. 2023 Sep 29;13:16393. doi: 10.1038/s41598-023-43566-0 (PMC10541882; doi:10.1038/s41598-023-43566-0)
Supplement: Supplementary file 2 — Supplementary Information 2. [file 41598_2023_43566_MOESM2_ESM.xlsx]

## Sheet: ELISA fibroblasts IL-8 SE
Control	IL-1β	Bor (1 : 50)	SSe 1 μg/mL	SSe 10 μg/mL	SSe 15 μg/mL	SSe 1 μg/mL + B	SSe 10 μg/mL + B	SSe 15 μg/mL + B
250.55	1398.81	705.174	343.778	1548.55	2124.19	687.716	2009.18	4116.92
248.966	1450.82	603.227	365.851	1440.03	3210.22	539	1843.33	4196.88
147.151	1398.81	324.775	368.818	1477.94	2330.73	670.444	2453.25	3804.59
189.091	1177.6	740.651	360.538	1612.55	2340.31	722.819	2094.64	3652.91
127.668	1144.43	523.41	383.834	1732.53	2988.04	989.473	1897.87	3690.55
207.738	1096.54	722.819	357.902	1654.5	2692.9	670.444	2578.77	3920.32
216.859	1759.67	492.791	348.159	1477.17	1750.31	870.708	2361.07	3431
225.597	1752.64	795.269	365.352	1680.15	1927.51	653.36	1981.08	3541.12
194.3	1708.65	722.819	369.022	1813.85	3101.52	603.227	2270.58	3804.59

## Sheet: ELISA fibroblasts IL-8 CA
Control	IL-1β	Bor (1 : 50)	SCa 1 μg/mL	SCa 10 μg/mL	SCa 15 μg/mL	SCa 1 μg/mL + B	SCa 10 μg/mL + B	SCa 15 μg/mL + B
250.55	1398.81	705.174	130.166	212.652	187.029	949.137	870.708	670.444
248.966	1450.82	603.227	144.777	184.951	206.963	758.67	740.651	477.762
147.151	1398.81	324.775	137.55	154.171	172.151	870.708	687.716	1180.23
189.091	1177.6	740.651	114.912	174.324	201.142	989.473	949.137	687.716
127.668	1144.43	523.41	117.499	137.55	90.7851	929.25	1030.56	949.137
207.738	1096.54	722.819	137.55	173.688	187.029	570.74	740.651	949.137
216.859	1759.67	492.791	111.637	167.167	176.481	776.876	909.549	570.74
225.597	1752.64	795.269	134.568	175.826	232.32	1051.38	603.227	670.444
194.3	1708.65	722.819	144.255	194.3	211.433	1292.75	870.708	705.174

## Sheet: ELISA fibroblasts IL-8 CS
Control	IL-1β	Bor (1 : 50)	SCs 1 μg/mL	SCs 10 μg/mL	SCs 15 μg/mL	SCs 1 μg/mL + B	SCs 10 μg/mL + B	SCs 15 μg/mL + B
250.55	1398.81	705.174	161.038	402.814	511.991	890.035	570.74	492.791
248.966	1450.82	603.227	182.857	384.596	494.235	1051.38	758.67	586.89
147.151	1398.81	324.775	176.481	392.968	558.874	492.791	508.007	670.444
189.091	1177.6	740.651	184.951	373.972	503.567	419.514	670.444	722.819
127.668	1144.43	523.41	142.386	387.39	504.943	909.549	851.568	870.708
207.738	1096.54	722.819	172.151	349.403	613.1	1458.12	523.41	603.227
216.859	1759.67	492.791	184.199	373.867	551.414	586.89	653.36	687.716
225.597	1752.64	795.269	151.316	356.605	490.342	419.514	776.876	508.007
194.3	1708.65	722.819	172.155	377.55	568.106	586.89	462.92	492.791

## Sheet: qRTPCR fibroblasts IL8 SE
Control	Bor (1 : 50)	SSe 1 μg/mL	SSe 10 μg/mL	SSe 15 μg/mL	SSe 1 μg/mL + B	SSe 10 μg/mL + B	SSe 15 μg/mL+ B
1	139.077	1.17265	12.7906	19.0138	88.1872	168.56	613.241
1	92.7673	1.2555	13.2012	21.1362	106.401	180.479	638.386
1	120.122	1.25398	8.54939	18.4193	163.773	192.498	612.718
1	181.605	1.35759	10.7485	10.8187	60.433	181.829	581.794
1	178.814	1.12959	9.15533	7.89558	60.3187	163.34	555.918
1	125.765	1.28221	11.2465	11.4115	60.6674	153.065	579.301
1	132.145	1.16025	11.5835	23.0263	47.4132	166.773	413.252
1	144.742	1.11243	11.0758	23.9123	34.1877	184.02	404.42
1	109.146	0.929097	9.04697	24.9095	44.3835	154.525	490.015

## Sheet: qRTPCR fibroblasts IL8 Log SE
Control	Bor (1 : 50)	SSe 1 μg/mL	SSe 10 μg/mL	SSe 15 μg/mL	SSe 1 μg/mL + B	SSe 10 μg/mL + B	SSe 15 μg/mL+ B
0	2.14325	0.0691696	1.10689	1.27907	1.94541	2.22676	2.78763
0	1.96739	0.098816	1.12061	1.32503	2.02695	2.25643	2.80508
0	2.07962	0.0982898	0.931935	1.26527	2.12393	2.28443	2.78726
0	2.25913	0.132767	1.03135	1.03417	1.78127	2.25966	2.76477
0	2.2524	0.0529193	0.961674	0.897384	1.78045	2.21309	2.74501
0	2.09956	0.107959	1.05102	1.05734	1.78296	2.18488	2.7629
0	2.12105	0.0645525	1.06384	1.36222	1.6759	2.22212	2.70652
0	2.16059	0.0462715	1.04437	1.37862	1.53387	2.26487	2.75735
0	2.03801	-0.0319391	0.956503	1.39636	1.64722	2.189	2.69021

## Sheet: qRTPCR fibroblasts IL8 CA
Control	Bor (1 : 50)	SCa 1 μg/mL	SCa 10 μg/mL	SCa 15 μg/mL	SCa 1 μg/mL + B	SCa 10 μg/mL + B	SCa 15 μg/mL + B
1	682.744	0.731897	1.9463	1.45799	1031.72	1309.26	1412.19
1	672.251	0.8134	1.65444	1.53895	1290.41	1333.34	1460.55
1	746.265	0.700777	1.35595	1.45946	1135.47	1077.63	911.479
1	405.464	1.24854	2.45063	2.28609	1258.63	980.602	917.624
1	523.522	1.11082	3.02903	2.07204	1113.57	943.147	1024.93
1	753.123	1.10186	2.37103	1.73127	1206.39	975.486	880.018
1	681.268	3.03312	4.2314	2.37951	1641.04	858.082	1293.71
1	755.548	1.64646	3.41799	2.42343	1798.51	845.273	840.115
1	623.9	2.24707	3.05874	1.87496	1550.03	806.316	706.612

## Sheet: qRTPCR fibroblasts IL8 Log CA
Control	Bor (1 : 50)	SCa 1 μg/mL	SCa 10 μg/mL	SCa 15 μg/mL	SCa 1 μg/mL + B	SCa 10 μg/mL + B	SCa 15 μg/mL + B
0	2.83426	-0.13555	0.28921	0.163754	3.01356	3.11703	3.14989
0	2.82753	-0.0896959	0.218652	0.187224	3.11073	3.12494	3.16452
0	2.87289	-0.15442	0.132243	0.164193	3.05517	3.03247	2.95975
0	2.60795	0.0964023	0.389278	0.359093	3.0999	2.99149	2.96266
0	2.71894	0.0456438	0.481304	0.316398	3.04672	2.97458	3.0107
0	2.87687	0.0421247	0.374938	0.238365	3.08149	2.98922	2.94449
0	2.83332	0.481889	0.626484	0.376487	3.21512	2.93353	3.11184
0	2.87826	0.216552	0.53377	0.384431	3.25491	2.927	2.92434
0	2.79512	0.351617	0.485542	0.272991	3.19034	2.90651	2.84918

## Sheet: qRTPCR fibroblasts IL8 CS
Control	Bor (1 : 50)	SCs 1 μg/mL	SCs 10 μg/mL	SCs 15 μg/mL	SCs 1 μg/mL + B	SCs 10 μg/mL + B	SCs 15 μg/mL + B
1	1488.34	2.65205	15.9406	14.4667	1372.11	1857.72	1253.15
1	1661.43	2.26047	14.4523	15.2588	1876.96	1714.21	1180.94
1	1608.75	2.40594	12.7903	13.24	1556.39	637.626	1228.87
1	1271.33	1.45359	7.59702	10.6279	1372.68	847.904	1840.57
1	1497.33	1.5137	7.6314	14.0077	1354.55	985.077	1629.94
1	1532.13	1.60695	8.59932	12.6289	1327.71	719.488	1643.41
1	1431.15	3.15011	8.88841	7.19141	1042.21	1052.32	1579.86
1	1357.8	2.20505	10.2024	8.99579	965.19	1313.14	1444.66
1	1519.74	2.25405	8.95635	6.81439	958.317	1566.93	1257.25

## Sheet: qRTPCR fibroblasts IL8Log CS
Control	Bor (1 : 50)	SCs 1 μg/mL	SCs 10 μg/mL	SCs 15 μg/mL	SCs 1 μg/mL + B	SCs 10 μg/mL + B	SCs 15 μg/mL + B
0	3.00984	0.423582	1.2025	1.16037	3.13739	3.26898	3.098
0	3.02718	0.354198	1.15994	1.18352	3.27346	3.23406	3.07223
0	3.1727	0.381285	1.10688	1.12189	3.19212	2.80457	3.08951
0	3.22048	0.162441	0.880643	1.02645	3.13757	2.92835	3.26495
0	3.20649	0.180039	0.882604	1.14637	3.13179	2.99347	3.21217
0	3.10426	0.206002	0.934464	1.10136	3.1231	2.85702	3.21575
0	3.15569	0.498325	0.948824	0.856814	3.01796	3.02215	3.19862
0	3.13284	0.343417	1.0087	0.954039	2.98461	3.11831	3.15977
0	3.18177	0.352963	0.952131	0.833427	2.98151	3.19505	3.09942

## Sheet: qRTPCR fibroblasts CXCL1 SE
Control	Bor (1 : 50)	SSe 1μg/mL	SSe 10 μg/mL	SSe 15 μg/mL	SSe 1 μg/mL + B	SSe 10 μg/mL + B	SSe 15 μg/mL + B
1	48.3782	3.97101	4.42355	2.43877	34.9588	97.0158	69.5071
1	48.7839	3.82561	3.91484	2.68429	33.2122	99.0158	83.6012
1	49.729	3.92344	4.11314	2.05033	38.5976	109.854	128.492
1	40.132	1.50414	4.42212	2.47094	45.9299	86.6231	83.8618
1	47.6393	1.44962	4.64402	2.48728	41.7916	89.1139	87.0885
1	53.5722	1.7637	4.55998	2.67315	40.1598	83.4198	90.1279
1	35.1412	2.94269	4.61187	2.83401	25.8494	109.549	52.4618
1	42.1249	3.07401	4.15736	2.88358	42.9728	110.947	59.6095
1	41.9072	2.87207	3.75925	2.70954	45.5358	125.437	68.2342

[truncated: 17 more sheets: qRTPCR fibroblasts CXCL1 Log SE, _qRTPCR fibroblasts CXCL1 CA, qRTPCR fibroblasts CXCL1 Log CA, _qRTPCR fibroblasts CXCL1 CS, _qRTPCR fibroblasts CXCL1 Log C, _qRTPCR fibroblasts MCP1 SE, _qRTPCR fibroblasts MCP1 SE log, _qRTPCR fibroblasts MCP1 CA, _qRTPCR fibroblasts MCP1 CA log, _qRTPCR fibroblasts MCP1 CS, _qRTPCR fibroblasts MCP1 CS log, _qRTPCR fibroblasts SOD2 SE, _qRTPCR fibroblasts SOD2 Log SE, _qRTPCR fibroblasts SOD2 CA, qRTPCR fibroblasts SOD2 Log CA, qRTPCR fibroblasts SOD2 CS, qRTPCR fibroblasts SOD2 Log CS]
