# Supplementary material for: Skin microbiota secretomes modulate cutaneous innate immunity against Borrelia burgdorferi s.s
Source: Sci Rep. 2023 Sep 29;13:16393. doi: 10.1038/s41598-023-43566-0 (PMC10541882; doi:10.1038/s41598-023-43566-0)
Supplement: Supplementary file 3 — Supplementary Information 3. [file 41598_2023_43566_MOESM3_ESM.xlsx]

## Sheet: ELISA IL8 SE
Control	IL-1β	Bor (1 : 50)	SSe 1 μg/mL	SSe 10 μg/mL	SSe 15 μg/mL	SSe 1 μg/mL + B	SSe 10 μg/mL + B	SSe 15 μg/mL + B
-148.271	3467.35	2161.47	327.001	1139.85	571.3	2499.04	2792.2	2032.65
-15.0174	2845.5	1854.98	1117.64	922.202	891.11	2134.81	1948.26	2539.02
180.422	2792.2	1468.54	993.271	504.673	1166.5	1903.84	2268.07	2703.36
104.911	2947.66	2756.67	926.644	820.041	620.16	2610.09	2361.35	2281.39
-206.015	2476.83	1970.47	615.718	979.946	1095.43	2396.88	2463.51	1943.82
2.7498	3325.22	1726.17	828.925	971.062	1135.41	2134.81	2601.2	1957.14
-126.062	2388	2463.51	1033.25	615.718	1006.6	2294.72	1566.26	2472.39
233.723	3680.56	2117.05	1064.34	1170.94	833.366	2090.4	2521.25	2134.81
-312.618	3049.82	2001.56	846.692	788.948	713.438	1712.84	2809.97	2197

## Sheet: ELISA IL8 CA
Control	IL-1β	Bor (1 : 50)	SCa 1 μg/mL	SCa 10 μg/mL	SCa 15 μg/mL	SCa 1 μg/mL + B	SCa 10 μg/mL + B	SCa 15 μg/mL + B
-148.271	3467.35	2161.47	4.21835	629.783	1851.11	2153.23	1451.08	1897.09
-15.0174	2845.5	1854.98	-6.46573	1177.36	1656.92	1421.73	1809.78	1506.92
180.422	2792.2	1468.54	21.5504	835.925	1454.77	2506.67	1582.97	2482.61
104.911	2947.66	2756.67	-6.46573	1114.91	1982.13	2526.01	2594.26	2091
-206.015	2476.83	1970.47	-6.46573	1503.17	1374.65	2321.99	2234.54	2108.69
2.7498	3325.22	1726.17	10.248	677.428	1793.38	1995.04	2511.5	1641.21
-126.062	2388	2463.51	-1.35289	1101.98	1863.59	2047.11	2703.33	2584.46
233.723	3680.56	2117.05	-5.47983	1221.05	1785.2	1797.47	1451.08	1633.39
-312.618	3049.82	2001.56	3.6406	1374.65	1414.43	2516.33	2047.11	1851.11

## Sheet: ELISA IL8 CS
Control	IL-1β	Bor (1 : 50)	SCs 1 μg/mL	SCs 10 μg/mL	SCs 15 μg/mL	SCs 1 μg/mL + B	SCs 10 μg/mL + B	SCs 15 μg/mL + B
-148.271	3467.35	2161.47	994.422	994.422	1193.93	3286.94	3533.6	2568.71
-15.0174	2845.5	1854.98	1447.85	1516.77	1393.44	2837.14	3007.63	3370.37
180.422	2792.2	1468.54	1110.5	1426.08	1070.6	2561.46	2887.92	3159.98
104.911	2947.66	2756.67	1436.96	1081.48	1197.56	3344.98	2996.75	3247.04
-206.015	2476.83	1970.47	1034.32	838.444	1110.5	3134.59	2416.36	2677.54
2.7498	3325.22	1726.17	1154.03	1237.46	1465.98	3192.63	3330.47	2873.41
-126.062	2388	2463.51	1342.65	1139.52	874.718	3403.02	2855.28	3130.96
233.723	3680.56	2117.05	1266.48	1288.24	1288.24	2808.12	3276.06	3326.84
-312.618	3049.82	2001.56	1179.42	979.912	1048.83	2938.71	3225.27	2412.74

## Sheet: _qRTPCR IL8
Control	Bor (1 : 50)	IL-1β	SSe 1 μg/mL	SSe 10 μg/mL	SSe 15 μg/mL	SSe 1 μg/mL + Bor	SSe 10 μg/mL + Bor	SSe 15 μg/mL + Bor
1	2.04953	6.86493	1.12287	1.53083	1.22308	3.36854	4.73795	3.99564
1	2.83004	6.33268	1.19232	1.5481	1.37538	3.65878	4.02832	3.60891
1	2.17562	7.07584	1.35098	1.45559	1.33979	3.09695	3.57708	3.62849
1	1.72721	6.22673	1.24537	1.73404	1.47436	3.02576	4.45523	3.84038
1	1.56333	5.7363	1.32669	1.29612	1.43551	3.48573	4.22034	4.85369
1	2.52864	6.12391	1.34599	1.42758	1.48863	3.15077	3.9977	4.00276
1	2.11652	4.47803	1.30445	1.59567	1.66894	3.37888	4.22596	4.56034
1	2.74506	6.08277	1.42078	1.56075	1.15537	3.21152	2.86133	4.26275
1	2.03747	6.39913	1.2639	1.49814	0.876485	4.13827	3.88252	4.38216

## Sheet: _qRTPCR IL8 log SE
Control	Bor (1 : 50)	IL-1β	SSe 1 μg/mL	SSe 10 μg/mL	SSe 15 μg/mL	SSe 1 μg/mL + Bor	SSe 10 μg/mL + Bor	SSe 15 μg/mL + Bor
0	0.311655	0.836636	0.0503309	0.184927	0.0874544	0.527441	0.675591	0.601586
0	0.451793	0.801587	0.0763913	0.189798	0.138423	0.563336	0.605124	0.557376
0	0.337583	0.849778	0.130649	0.16304	0.127037	0.490934	0.553529	0.559726
0	0.237345	0.79426	0.095297	0.239059	0.168605	0.480834	0.64887	0.584374
0	0.19405	0.758632	0.122769	0.112646	0.157005	0.542294	0.625348	0.686072
0	0.402886	0.787028	0.129043	0.154599	0.172787	0.498417	0.601811	0.60236
0	0.325623	0.651087	0.115427	0.202944	0.222441	0.528773	0.625926	0.658997
0	0.438551	0.784102	0.152528	0.193333	0.0627224	0.50671	0.456567	0.62969
0	0.309092	0.806121	0.101712	0.175551	-0.0572554	0.616819	0.589114	0.641688

## Sheet: _qRTPCR IL8 CA
Control	Bor (1 : 50)	IL-1β	SCa 10 μg/mL	SCa 1 μg/mL	SCa 15 μg/mL	SCa 1 μg/mL + Bor	SCa 10 μg/mL + Bor	SCa 15 μg/mL + Bor
1	2.04953	6.86493	1.60848	0.956719	1.58579	3.00998	3.65563	2.69135
1	2.83004	6.33268	1.71321	0.86833	1.63693	2.99499	3.70786	2.56239
1	2.17562	7.07584	1.79476	0.807923	1.69793	2.63055	3.47006	2.32944
1	1.72721	6.22673	1.7025	0.939721	1.87709	2.94936	3.94285	2.07156
1	1.56333	5.7363	1.77402	0.992769	1.93789	3.21367	4.19111	2.34754
1	2.52864	6.12391	2.01009	0.830836	1.91745	2.97883	3.68861	2.17198
1	2.11652	4.47803	1.61074	0.596473	1.73268	2.61984	2.09227	3.06409
1	2.74506	6.08277	1.78753	0.576805	1.67323	2.40069	2.91501	2.56828
1	2.03747	6.39913	1.58426	0.434526	2.16575	3.2717	2.94228	2.35985

## Sheet: _qRTPCR IL8 log CA
Control	Bor (1 : 50)	IL-1β	SCa 10 μg/mL	SCa 1 μg/mL	SCa 15 μg/mL	SCa 1 μg/mL + Bor	SCa 10 μg/mL + Bor	SCa 15 μg/mL + Bor
0	0.311655	0.836636	0.206416	-0.0192157	0.200246	0.478564	0.562962	0.42997
0	0.451793	0.801587	0.23381	-0.061315	0.214029	0.476396	0.569123	0.408646
0	0.337583	0.849778	0.254006	-0.0926301	0.22992	0.420047	0.540337	0.367251
0	0.237345	0.79426	0.231088	-0.0270009	0.273485	0.469728	0.59581	0.316298
0	0.19405	0.758632	0.248958	-0.00315161	0.28733	0.507002	0.622329	0.370614
0	0.402886	0.787028	0.303215	-0.0804847	0.282724	0.474046	0.566862	0.336856
0	0.325623	0.651087	0.207025	-0.224409	0.238718	0.418274	0.320618	0.486301
0	0.438551	0.784102	0.252254	-0.238971	0.223555	0.380337	0.464639	0.409642
0	0.309092	0.806121	0.199827	-0.361984	0.335608	0.514773	0.468684	0.372885

## Sheet: _qRTPCR IL8 CS
Control	Bor (1 : 50)	IL-1β	SCs 1 μg/mL	SCs 10 μg/mL	SCs 15 μg/mL	SCs 1 μg/mL	SCs 10 μg/mL + Bor	SCs 15 μg/mL + Bor
1	2.04953	6.86493	1.15925	1.08844	1.00845	5.59254	6.5777	4.48986
1	2.83004	6.33268	1.11813	1.13372	1.20196	4.39937	5.53019	3.59419
1	2.17562	7.07584	1.24066	1.04724	0.983283	4.90511	4.93916	4.47431
1	1.72721	6.22673	1.40371	1.36232	1.46813	6.09175	7.27347	5.29501
1	1.56333	5.7363	1.40816	1.40352	1.5813	6.53298	6.82462	6.04265
1	2.52864	6.12391	1.57593	1.39709	1.38816	6.15975	7.49971	5.20567
1	2.11652	4.47803	1.48968	1.45754	1.43806	5.2451	6.21229	3.24296
1	2.74506	6.08277	1.55033	1.20607	1.50987	4.57487	5.4248	4.92311
1	2.03747	6.39913	1.38898	1.17891	1.0741	7.50775	5.99773	6.11715

## Sheet: _qRTPCR IL8 log CS
Control	Bor (1 : 50)	IL-1β	SCs 1 μg/mL	SCs 10 μg/mL	SCs 15 μg/mL	SCs 1 μg/mL	SCs 10 μg/mL + Bor	SCs 15 μg/mL + Bor
0	0.311655	0.836636	0.0641769	0.0368062	0.00365372	0.747609	0.818074	0.652232
0	0.451793	0.801587	0.0484909	0.0545064	0.0798913	0.643391	0.74274	0.555601
0	0.337583	0.849778	0.0936542	0.020046	-0.00732152	0.690649	0.693653	0.650726
0	0.237345	0.79426	0.147277	0.134279	0.166764	0.784742	0.861742	0.723867
0	0.19405	0.758632	0.148653	0.14722	0.199016	0.815111	0.834078	0.781227
0	0.402886	0.787028	0.197537	0.145223	0.142439	0.789563	0.875045	0.716477
0	0.325623	0.651087	0.173094	0.163622	0.157777	0.719754	0.793252	0.510941
0	0.438551	0.784102	0.190423	0.0813709	0.178939	0.660379	0.734384	0.692239
0	0.309092	0.806121	0.142695	0.0714814	0.0310432	0.87551	0.777987	0.786549

## Sheet: _qRTPCR CXCL1 SE
Control	Bor (1 : 50)	IL-1β	SSe 1 μg/mL	SSe 10 μg/mL	SSe 15 μg/mL	SSe 1 μg/mL + Bor	SSe 10 μg/mL + Bor	SSe 15 μg/mL + Bor
1	1.49834	7.78659	1.02437	1.70756	1.21039	1.82185	2.65166	2.36759
1	1.94379	6.86761	1.02167	1.77723	1.39357	2.0243	2.28392	2.35905
1	1.46826	8.13159	1.159	1.62607	1.30763	1.62029	1.97319	2.48924
1	1.20487	6.16076	1.39416	2.0839	1.47417	1.8799	2.80837	2.42664
1	0.699106	6.69232	1.17954	1.92886	1.51104	1.89104	2.78407	2.16974
1	1.36812	7.70754	1.31803	1.96398	1.56071	1.85861	2.87064	2.61454
1	1.20695	4.36697	1.19058	2.06656	1.62506	1.62505	1.84206	2.49069
1	1.43679	5.09271	0.921401	1.98992	1.13736	1.58233	1.36165	2.76502
1	1.17003	4.33084	1.52783	1.33305	1.41389	2.53308	2.42249	2.94783

[truncated: 11 more sheets: _qRTPCR CXCL1 log SE, _qRTPCR CXCL1 CA, _qRTPCR CXCL log CA, _qRTPCR CXCL1 CS, _qRTPCR CXCL1 log CS, _qRTPCR hBD2 SE, _qRTPCR hBD2 log SE, _qRTPCR hBD2 CA, _qRTPCR hBD2 log CA, _qRTPCR hBD2 CS, _qRTPCR hBD2 log CS]
